# Supplementary material for: Design, Synthesis and Biological Evaluation of Novel Thienylpyridyl- and Thioether-Containing Acetamides and Their Derivatives as Pesticidal Agents
Source: Molecules. 2021 Sep 17;26(18):5649. doi: 10.3390/molecules26185649 (PMC8466124; doi:10.3390/molecules26185649)
Supplement: Supplementary file 1 [file molecules-26-05649-s001.zip]

Archive with 1 entries (1 files):
- molecules-1372823-supplementary.pdf
